# Supplementary material for: PD-1 derived CA-170 is an oral immune checkpoint inhibitor that exhibits preclinical anti-tumor efficacy
Source: Commun Biol. 2021 Jun 8;4:699. doi: 10.1038/s42003-021-02191-1 (PMC8187357; doi:10.1038/s42003-021-02191-1)
Supplement: Supplementary file 2 — Supplementary Data 1 [file 42003_2021_2191_MOESM2_ESM.xlsx]

## Sheet: Figure 1A
		Concentration	IFN-γ pg/mL
	Cells	0.1 million cells /well	0	0	2
	anti-CD3 + ani-CD28	1 µg/mL + 1 µg/mL	1069	1021.5	856.5
	anti-CD3 + ani-CD28 +PD-L1	10 nM	36.5	44	44
	anti-CD3 + ani-CD28 +PD-L1 +Anti-PD-1 Antibody (nM)	31.25	469	439	434
		125	834	831.5	821.5
		500	881.5	884	894
	anti-CD3 + ani-CD28 +PD-L1 +CA-170 (nM)	31.25	256.5	264	296.5
		125	796.5	856.5	864
		500	876.5	939	906.5

## Sheet: Figure 1B
		Concentration	IFN-γ pg/mL
	Cells	0.1 million cells /well	38	38	58
	anti-CD3 + ani-CD28	2.5 µg/mL + 1 µg/mL	2488	3188	2878
	anti-CD3 + ani-CD28 +VISTA	2.5 µg/mL	158	108	128
	anti-CD3 + ani-CD28 +VISTA + Anti-VISTA Antibody (nM)	31.25	1368	1718	1028
		125	2198	2608	2658
		500	2678	2618	2608
	anti-CD3 + ani-CD28 +VISTA +CA-170 (nM)	31.25	1018	1268	1298
		125	2648	2588	2648
		500	2498	2438	2828

## Sheet: Figure 1C
			Concentration	IFN-γ pg/mL
		Cells	0.1 million cells /well	0	0	2
		anti-CD3 + ani-CD28	1 µg/mL + 1 µg/mL	1176.5	1264	1231.5
		anti-CD3 + ani-CD28 +PD-L2	10 nM	19	39	41.5
		anti-CD3 + anti-CD28 +PD-L2 +Anti-PD-L2 Antibody (nM)	31.25	481.5	461.5	539
			125	959	951.5	991.5
			500	1034	1041.5	989
		anti-CD3 + ani-CD28 +PD-L2 +CA-170 (nM)	31.25	66.5	74	64
			125	456.5	526.5	511.5
			500	869	984	1059

## Sheet: Figure 1D
			Concentration	IL2 (pg/ml)
		B7.1+ PHA	0.5 µg/mL + 10 µg/mL	261.154	254.553	261
		B7.1+ PHA+CTLA-4	0.5 µg/mL + 10 µg/mL + 200 ng/mL	82.5854	83.626	84.6667
		B7.1+ PHA+CTLA-4 +Anti-CTLA-4 Antibody (ng/mL)	500	215.22	208.244	241.976
		B7.1+ PHA+CTLA-4 +Isotype Control (nM)	500	107.634	113.805	107.341
		B7.1+ PHA+CTLA-4 +CA-170 (nM)	10	100.732	119.61	100.195
			100	131.122	123.634	97.9512
			1000	139.927	131.366	108.171

## Sheet: Figure 1E
		Concentration (nM)	IL2 (pg/ml)
	Cells	25000 cells/well	0	0	0
	PHA + B7.1	5 µg/mL + 1 µg/mL	68.938	63.932	62.486
	PHA + B7.1 +Anti-CD28 Antibody (nM)	1.56	22.138	20.818	22.762
		6.25	9.618	9.342	9.792
		25	12.158	12.732	12.696
	PHA + B7.1 +Isotype Control (nM)	1.56	57.284	54.928	55.284
		6.25	64.25	59.34	56.038
		25	86.71	82.52	81.58
	PHA + B7.1 +CA-170 (nM)	10	70.45	63.796	63.436
		100	83.976	80.412	77.892
		1000	83.364	84.022	79.85

## Sheet: Figure 1F
		Test Article	Concentration (nM)	IFNγ Rescue (%)
		CA-170 (nM)	500	81.3559	91.5601	106.154
			250	76.7554	83.8875	104.615
			125	73.6077	83.1202	100.923
			62.5	42.1308	43.4783	57.2308
			31.25	21.3075	22.5064	31.0769
			15.625	20.0969	20.4604	27.0769
			7.8125	4.11622	4.60358	7.07692
			3.90625	-2.42131	-2.55754	-1.53846
			1.95312	-2.66344	-2.30179	-1.53846
		J116 (nM)	500	81.8402	85.9335	104.615
			250	123.487	83.1202	100
			125	77.2397	80.5627	95.6923
			62.5	72.8814	75.4476	91.6923
			31.25	41.8886	40.4092	48
			15.625	41.1622	39.6419	50.1538
			7.8125	18.8862	19.4373	23.3846
			3.90625	-2.17918	-3.32481	-3.38462
			1.95312	-2.42131	-3.58056	-4.61538
		Isotype Control (nM)	500	-16.6667	-5.22876	-10.4839
			250	-3.62319	-5.22876	-15.3226
			125	-7.97101	-5.88235	-19.3548
			62.5	-13.0435	-12.4183	-16.129
			31.25	-13.0435	-11.7647	-25.8065
			15.625	-15.2174	-16.9935	-21.7742
			7.8125	-18.1159	-19.6078	-26.6129
			3.90625	-18.1159	-18.3007	-25.8065
			1.95312	-16.6667	-17.6471	-26.6129

## Sheet: Figure 1G
	Test Article	Concentration (nM)	IFNγ Rescue (%)
	CA-170	500	73.4341	77.1429	85.5042
		250	74.73	74.898	79.2017
		125	37.797	39.7959	39.4958
		62.5	39.9568	36.3265	35.7143
		31.25	4.10367	2.85714	1.89076
		15.625	4.10367	2.2449	2.52101
		7.8125	-1.07991	-2.04082	-2.73109
		3.90625	-3.88769	-4.89796	-5.2521
		1.95312	-64.5161	-5.10204	-5.67227
	J116	500	87.689	81.8367	79.6218
		250	81.6415	80	86.9748
		125	81.2095	74.4898	79.8319
		62.5	44.7084	37.3469	44.3277
		31.25	39.9568	34.4898	41.8067
		15.625	6.91145	3.46939	6.30252
		7.8125	6.47948	4.4898	3.15126
		3.90625	-0.215983	-1.42857	-1.47059
		1.95312	-2.80778	-4.89796	-5.04202
	Isotype Control	500	-3.59712	1.25786	4.92958
		250	-5.7554	-3.14465	-2.11268
		125	-3.59712	-4.40252	0
		62.5	-10.0719	-8.1761	-3.52113
		31.25	-14.3885	-9.43396	-5.6338
		15.625	-15.8273	-6.91824	-6.33803
		7.8125	-18.705	2.51572	-9.85915
		3.90625	-17.9856	-11.3208	-8.4507
		1.95312	-15.1079	-8.1761	-8.4507

## Sheet: Figure 1H
			Test Article	Concentration (nM)	IFNγ Rescue (%)
			CA-170	500	100.429	75.6494	98.1818
				250	107.725	72.7273	91.6364
				125	106.867	80.5195	91.6364
				62.5	48.0687	36.6883	46.9091
				31.25	36.9099	37.6623	42.5455
				15.625	21.4592	16.8831	19.6364
				7.8125	5.5794	4.87013	6.18182
				3.90625	-0.858369	0.324675	1.09091
				1.95312	-2.57511	0	0.363636
			Anti-VISTA	500	108.155	81.4935	90.1818
				250	102.146	87.3377	88.3636
				125	87.5536	81.1688	92
				62.5	88.412	69.4805	80.3636
				31.25	51.9313	52.2727	32.7273
				15.625	54.5064	44.4805	46.1818
				7.8125	16.309	15.5844	16
				3.90625	4.72103	5.19481	2.90909
				1.95312	-0.429185	0.974026	1.09091
			Isotype Control	500	4.94	11.73	14.15
				250	6.84	-2.55	1.46
				125	4.94	-4.08	-6.34
				62.5	-0.38	-11.73	-9.27
				31.25	-4.18	-16.33	-12.68
				15.625	-4.18	-19.39	-14.15
				7.8125	-4.18	-16.84	-13.66
				3.90625	-4.18	-17.35	-14.63
				1.95312	-5.32	-18.37	-14.15

## Sheet: Figure 2A
			Concentration (nM)	IL 2 (pg/ml)						Concentration (nM)	IFNγ (pg/ml)						Concentration (nM)	TNF-α (pg/ml)
		Cells alone	0.2 million cells/well	BLOD	BLOD	BLOD			Cells alone	0.2 million cells/well	17.684	17.684	13.384			Cells alone	0.2 million cells/well	73.726	68.356	67.026
		Anti CD3 Alone	1 µg/mL	50.02	48.102	52.686			Anti CD3 Alone	1 µg/mL	314.656	301.876	298.848			Anti CD3 Alone	1 µg/mL	604.28	598.892	579.206
		Anti CD3 + Anti CD 28	1 µg/mL + 1 µg/mL	136.124	132.604	123.431			Anti CD3 + Anti CD 28	1 µg/mL + 1 µg/mL	1024.44	994.13	969.304			Anti CD3 + Anti CD 28	1 µg/mL + 1 µg/mL	1205.17	1173.34	1118.69
		CA-170	1000	24.782	24.908	23.312			CA-170	1000	18.714	45.43	21.056			CA-170	1000	68.738	66.266	68.452
			500	10.978	12.986	13.846				500	11.718	12.642	23.098				500	68.356	63.716	65.414
			250	4.658	5.528	6.202				250	7.884	8.472	4.316				250	57.464	59.226	59.506
			100	9.276	9.69	10.522				100	1.86	3.882	8.002				100	63.81	64.564	64.47
			50	5.388	9.314	12.326				50	1.468	4.044	9.54				50	55.988	56.172	60.156
			10	6.92	8.458	9.352				10	7.71	8.472	10.26				10	61.09	64.376	64.094

## Sheet: Figure 2B
		Concentration (nM)	IL 2 (pg/ml)						Concentration (nM)	IFNγ (pg/ml)						Concentration (nM)	TNF-α (pg/ml)
	Cells alone	0.2 million cells/well	13.468	13.588	13.468			Cells alone	0.2 million cells/well	BLOD	BLOD	BLOD			Cells alone	0.2 million cells/well	45.46	43.224	41.436
	Anti CD3 Alone	1 µg/mL	28.346	28.346	32.924			Anti CD3 Alone	1 µg/mL	1253.76	1209.64	1227.11			Anti CD3 Alone	1 µg/mL	438.966	419.074	404.708
	Anti CD3 + Anti CD 28	1 µg/mL + 1 µg/mL	234.229	225.11	237.043			Anti CD3 + Anti CD 28	1 µg/mL + 1 µg/mL	1827.8	1788.06	1784.24			Anti CD3 + Anti CD 28	1 µg/mL + 1 µg/mL	902.853	860.605	841.235
	CA-170	1000	4.368	5.324	6.998			CA-170	1000	BLOD	BLOD	31.144			CA-170	1000	38.816	44.52	45.532
		500	9.92	13.112	13.708				500	BLOD	BLOD	42.94				500	36.718	39.874	40.584
		250	7.972	9.3	9.468				250	BLOD	BLOD	27.256				250	35.122	38.958	39.168
		100	6.256	6.256	12.226				100	BLOD	BLOD	16.778				100	34.64	38.396	40.584
		50	3.928	6.52	4.418				50	BLOD	BLOD	9.936				50	36.092	38.746	41.08
		10	6.468	8.3	7.374				10	BLOD	BLOD	33.538				10	41.792	44.88	44.592

[truncated: 15 more sheets: Figure 3B, Figure 3D, Figure 4A, Figure 4B, Figure 4C, Figure 4D, Figure 4E, Figure 4F, Figure 4G, Figure 4H, Figure 5A, Figure 5B , Figure 5C, Figure 5D, Figure 5E]
